# Supplementary material for: Cecum Lymph Node Dendritic Cells Harbor Slow-Growing Bacteria Phenotypically Tolerant to Antibiotic Treatment
Source: PLoS Biol. 2014 Feb 18;12(2):e1001793. doi: 10.1371/journal.pbio.1001793 (PMC3928039; doi:10.1371/journal.pbio.1001793)
Supplement: Protocol S1 — R-package containing the WITS data analyzed, as well as the likelihood and simulation functions. Because the simulation function depends on the R-package GillespieSSA, install this package first by executing ‘install.packages(“GillespieSSA”)’ in R. After downloading the .gz file (protocol S1, named kaiser14bp.gz), it can then be installed in R by executing ‘install.package(“<path to downloaded .gz file>”, repos = NULL, type = “source”)’. After installation, load the package by executing “library(“kaiser14pb”)”. Get started by calling the main manual page: ‘?kaiser14pb’. (GZ) [file pbio.1001793.s017.gz]

Archive with 29 entries (26 files):
- kaiser14pb/DESCRIPTION
- kaiser14pb/NAMESPACE
- kaiser14pb/R
- kaiser14pb/R/bdi.sim.R
- kaiser14pb/R/fit.function.c0.R
- kaiser14pb/R/fit.function.cfix.R
- kaiser14pb/R/fit.function.muG0.R
- kaiser14pb/R/fit.function.pbs.R
- kaiser14pb/R/ll.salmonella.mdl.fourier.R
- kaiser14pb/R/ll.salmonella.mdl.roger.R
- kaiser14pb/R/pgf.pbs.R
- kaiser14pb/R/pgf.salmonella.R
- kaiser14pb/R/pgf.treat.d10.R
- kaiser14pb/R/pgf.treat.d3.R
- kaiser14pb/R/pgf.treat.d5.R
- kaiser14pb/R/pk.log.R
- kaiser14pb/R/sim.treat.R
- kaiser14pb/data
- kaiser14pb/data/kaiser14pb.MLEs.rda
- kaiser14pb/data/kaiser14pb.data.rda
- kaiser14pb/man
- kaiser14pb/man/bdi.sim.Rd
- kaiser14pb/man/fit.functions.kaiser14pb.Rd
- kaiser14pb/man/kaiser14pb-package.Rd
- kaiser14pb/man/kaiser14pb.MLEs.Rd
- kaiser14pb/man/kaiser14pb.data.Rd
- kaiser14pb/man/likelihoods.kaiser14pb.Rd
- kaiser14pb/man/pgf.kaiser14pb.Rd
- kaiser14pb/man/sim.treat.Rd
