# Supplementary material for: Cecum Lymph Node Dendritic Cells Harbor Slow-Growing Bacteria Phenotypically Tolerant to Antibiotic Treatment
Source: PLoS Biol. 2014 Feb 18;12(2):e1001793. doi: 10.1371/journal.pbio.1001793 (PMC3928039; doi:10.1371/journal.pbio.1001793)
Supplement: Protocol S1 — R-package containing the WITS data analyzed, as well as the likelihood and simulation functions. Because the simulation function depends on the R-package GillespieSSA, install this package first by executing ‘install.packages(“GillespieSSA”)’ in R. After downloading the .gz file (protocol S1, named kaiser14bp.gz), it can then be installed in R by executing ‘install.package(“<path to downloaded .gz file>”, repos = NULL, type = “source”)’. After installation, load the package by executing “library(“kaiser14pb”)”. Get started by calling the main manual page: ‘?kaiser14pb’. (GZ) [file pbio.1001793.s017.gz › kaiser14pb/DESCRIPTION]

Package: kaiser14pb
Type: Package
Title: Supplementary online material accompanying Kaiser et al, PLoS
        Biol (2014)
Version: 1.0
Date: 2013-12-16
Author: Roland R Regoes
Maintainer: The package is not maintained, but questions can be sent to
        Roland R Regoes <roland.regoes@env.ethz.ch>
Depends: GillespieSSA
Description: This package contains the datasets, likelihoods and simulation functions used in Kaiser et al, PLoS Biol (2014)
License: GPL (>= 2)
LazyData: yes
KeepSource: yes
NeedsCompilation: no
Packaged: 2013-12-19 09:16:22 UTC; roland
