# Supplementary material for: Cecum Lymph Node Dendritic Cells Harbor Slow-Growing Bacteria Phenotypically Tolerant to Antibiotic Treatment
Source: PLoS Biol. 2014 Feb 18;12(2):e1001793. doi: 10.1371/journal.pbio.1001793 (PMC3928039; doi:10.1371/journal.pbio.1001793)
Supplement: Protocol S1 — R-package containing the WITS data analyzed, as well as the likelihood and simulation functions. Because the simulation function depends on the R-package GillespieSSA, install this package first by executing ‘install.packages(“GillespieSSA”)’ in R. After downloading the .gz file (protocol S1, named kaiser14bp.gz), it can then be installed in R by executing ‘install.package(“<path to downloaded .gz file>”, repos = NULL, type = “source”)’. After installation, load the package by executing “library(“kaiser14pb”)”. Get started by calling the main manual page: ‘?kaiser14pb’. (GZ) [file pbio.1001793.s017.gz › kaiser14pb/R/fit.function.c0.R]

fit.function.c0 <-
function (data = subset(kaiser14pb.data, mouse.type=="wt"), pgf = NULL, output.sd = T) 
{
    fit.WITS <- try(optim(c(3, 1), fn = function(x) ll.salmonella.mdl.roger(parms = c(r = x[1], 
        c = 0, muG = x[2]), data = data)$ll, gr = function(x) ll.salmonella.mdl.roger(parms = c(r = x[1], 
        c = 0, muG = x[2]), data = data)$gr[c(1, 3)], method = "BFGS", 
        control = list(fnscale = -1), hessian = output.sd))
    if (class(fit.WITS) != "try-error") {
        list(pars = c(r = fit.WITS$par[[1]], muG = fit.WITS$par[[2]]), 
            sd = c(sd.r = sqrt(abs(1/fit.WITS$hessian[1, 1])), 
                sd.muG = sqrt(abs(1/fit.WITS$hessian[2, 2]))), 
            ll = fit.WITS$value, convergence = fit.WITS$convergence, 
            fit.message = fit.WITS$message)
    }
    else {
        list(pars = c(r = NA, muG = NA), ll = NA, sd = c(sd.r = NA, 
            sd.muG = NA), convergence = NA, fit.message = NA)
    }
}
