# Supplementary material for: Cecum Lymph Node Dendritic Cells Harbor Slow-Growing Bacteria Phenotypically Tolerant to Antibiotic Treatment
Source: PLoS Biol. 2014 Feb 18;12(2):e1001793. doi: 10.1371/journal.pbio.1001793 (PMC3928039; doi:10.1371/journal.pbio.1001793)
Supplement: Protocol S1 — R-package containing the WITS data analyzed, as well as the likelihood and simulation functions. Because the simulation function depends on the R-package GillespieSSA, install this package first by executing ‘install.packages(“GillespieSSA”)’ in R. After downloading the .gz file (protocol S1, named kaiser14bp.gz), it can then be installed in R by executing ‘install.package(“<path to downloaded .gz file>”, repos = NULL, type = “source”)’. After installation, load the package by executing “library(“kaiser14pb”)”. Get started by calling the main manual page: ‘?kaiser14pb’. (GZ) [file pbio.1001793.s017.gz › kaiser14pb/R/ll.salmonella.mdl.fourier.R]

ll.salmonella.mdl.fourier <-
function (parms, data, prob.gen.fct = pgf.treat.d3, N = 2^14) 
{
    if (sum(parms < 0) == 0) {
        n <- dim(data)[1]
        ll <- vector("numeric", length = n)
        gr <- matrix(rep(0, 3 * n), ncol = 3)
        for (t in unique(data$day)) {
            ind <- (data$day == t)
            ll[ind] <- log(Re(fft(Conj(prob.gen.fct(parms, t = t, 
                s = exp((0+1i) * seq(0, N - 1, length = N) * 
                  2 * pi/N))), inverse = T)/N)[(data[ind, ])$number + 
                1])
            gr[ind, ] <- NA
        }
        list(ll = sum(ll), gr = colSums(gr))
    }
    else {
        list(ll = NA, gr = c(NA, NA, NA))
    }
}
