# Supplementary material for: Cecum Lymph Node Dendritic Cells Harbor Slow-Growing Bacteria Phenotypically Tolerant to Antibiotic Treatment
Source: PLoS Biol. 2014 Feb 18;12(2):e1001793. doi: 10.1371/journal.pbio.1001793 (PMC3928039; doi:10.1371/journal.pbio.1001793)
Supplement: Protocol S1 — R-package containing the WITS data analyzed, as well as the likelihood and simulation functions. Because the simulation function depends on the R-package GillespieSSA, install this package first by executing ‘install.packages(“GillespieSSA”)’ in R. After downloading the .gz file (protocol S1, named kaiser14bp.gz), it can then be installed in R by executing ‘install.package(“<path to downloaded .gz file>”, repos = NULL, type = “source”)’. After installation, load the package by executing “library(“kaiser14pb”)”. Get started by calling the main manual page: ‘?kaiser14pb’. (GZ) [file pbio.1001793.s017.gz › kaiser14pb/R/pgf.treat.d5.R]

pgf.treat.d5 <-
function (parms = c(r = 3, c = 3.5, muG = 0), t = 5, s) 
{
    t <- t - 3
    with(as.list(parms), {
        s0 <- ((r * s - c) * exp(c * t - r * t) - c * s + c)/((r * 
            s - c) * exp(c * t - r * t) - r * s + r)
        pgf.treat.d3(parms = c(r = kaiser14pb.MLEs[kaiser14pb.MLEs$dataset == "SB300.cipro.d3", 
            "r"], c = kaiser14pb.MLEs[kaiser14pb.MLEs$dataset == "SB300.cipro.d3", 
            "c"], muG = 0), t = 3, s0)
    })
}
