# Supplementary material for: Cecum Lymph Node Dendritic Cells Harbor Slow-Growing Bacteria Phenotypically Tolerant to Antibiotic Treatment
Source: PLoS Biol. 2014 Feb 18;12(2):e1001793. doi: 10.1371/journal.pbio.1001793 (PMC3928039; doi:10.1371/journal.pbio.1001793)
Supplement: Protocol S1 — R-package containing the WITS data analyzed, as well as the likelihood and simulation functions. Because the simulation function depends on the R-package GillespieSSA, install this package first by executing ‘install.packages(“GillespieSSA”)’ in R. After downloading the .gz file (protocol S1, named kaiser14bp.gz), it can then be installed in R by executing ‘install.package(“<path to downloaded .gz file>”, repos = NULL, type = “source”)’. After installation, load the package by executing “library(“kaiser14pb”)”. Get started by calling the main manual page: ‘?kaiser14pb’. (GZ) [file pbio.1001793.s017.gz › kaiser14pb/man/bdi.sim.Rd]

\name{bdi.sim}
\alias{bdi.sim}
\title{
  Stochastic birth-death-imigration model simulation
}
\description{
  Function simulating the stochastic birth-death model with immigration
  used in Kaiser et al, PLoS Biol (2014).
}
\usage{
bdi.sim(parms = c(r = 3, c = 0, mu = 1),
        time.final = 1, M0 = 0,
        output.data = FALSE)
}
\arguments{
  \item{parms}{
    Named vector of the form \code{c(r = 3, c = 0, mu = 1)} containing the three parameters of
    the birth-death-imigration model. 
  }
  \item{time.final}{
    Scalar. The time until the simulation should run.
  }
  \item{M0}{
    Integer. The initial number of individuals in the populations (bacteria in the lymph node).
}
  \item{output.data}{
    Logical indicating if the entire simulation is returned.
  }
}
\details{
  The function requires the package GillespieSSA.

  The function does not simulate properly for \code{c > 0} and \code{mu
  > 0}. If the simulation reaches a population size of 0, it always
  terminates. It never restarts, although it sometimes should if \code{mu > 0}.

  This function is used in \code{\link{sim.treat}}.
}
\value{
  If \code{output.data} is set to \code{FALSE} a positive integer is returned with the
  population size at around \code{time.final}.

  Otherwise \code{bdi.sim} returns a list with two elements:
  \item{final}{a positive integer is returned with the
    population size at around \code{time.final}}
  \item{data}{A dataframe with two columns, one for time \code{t} and the second
    for population size \code{M}.}
}
\references{
  Kaiser P, Regoes RR, Dolowschiak T, Wotzka S, Lengefeld J, Slack E,
  Grant AJ, Ackermann M and Hardt WD (2014). Cecum lymph node dendritic
  cells harbor slow-growing bacteria phenotypically tolerant to
  antibiotic treatment. PLoS Biol.
}
\author{
Roland R Regoes <roland.regoes@env.ethz.ch>

The package is not maintained. It is provided as supplementary online
material to the paper Kaiser et al PLoS Biol (2014).
}

\seealso{
  \code{\link{kaiser14pb}},
  \code{\link{kaiser14pb.data}},
  \code{\link{pgf.kaiser14pb}},
  \code{\link{likelihoods.kaiser14pb}},
  \code{\link{fit.functions.kaiser14pb}},
  \code{\link{kaiser14pb.MLEs}},
  \code{\link{sim.treat}}.
}
\examples{
# To generate one instance of the birth-death immigration model:
bdi.sim(parms = c(r = 3, c = 0, mu = 1),
        time.final = 1, M0 = 0)
}
