# Supplementary material for: Cecum Lymph Node Dendritic Cells Harbor Slow-Growing Bacteria Phenotypically Tolerant to Antibiotic Treatment
Source: PLoS Biol. 2014 Feb 18;12(2):e1001793. doi: 10.1371/journal.pbio.1001793 (PMC3928039; doi:10.1371/journal.pbio.1001793)
Supplement: Protocol S1 — R-package containing the WITS data analyzed, as well as the likelihood and simulation functions. Because the simulation function depends on the R-package GillespieSSA, install this package first by executing ‘install.packages(“GillespieSSA”)’ in R. After downloading the .gz file (protocol S1, named kaiser14bp.gz), it can then be installed in R by executing ‘install.package(“<path to downloaded .gz file>”, repos = NULL, type = “source”)’. After installation, load the package by executing “library(“kaiser14pb”)”. Get started by calling the main manual page: ‘?kaiser14pb’. (GZ) [file pbio.1001793.s017.gz › kaiser14pb/man/fit.functions.kaiser14pb.Rd]

\name{fit.functions.kaiser14pb}
\alias{fit.functions.kaiser14pb}
\alias{fit.function.c0}
\alias{fit.function.cfix}
\alias{fit.function.muG0}
\alias{fit.function.pbs}
\title{
  Fit functions
}
\description{
  Fit functions maximizing the likelihoods in the paper by Kaiser et al,
  PLoS Biol (2014).
}
\usage{
fit.function.c0(data = subset(kaiser14pb.data, mouse.type=="wt"),
                pgf = NULL, output.sd = T)

fit.function.cfix(data = subset(kaiser14pb.data, mouse.type=="wt"),
                  cfix = 0, pgf = NULL, output.sd = T)

fit.function.muG0(data = subset(kaiser14pb.data, mouse.type=="wt+Cipro" & day==3),
                  pgf = pgf.treat.d3, output.sd = T)

fit.function.pbs(data = subset(kaiser14pb.data, mouse.type=="wt+PBS"),
                 pgf = pgf.pbs, output.sd = T)
}
\arguments{
  \item{data}{
    Dataframe of the form \code{\link{kaiser14pb.data}}.
  }
  \item{pgf}{
    Function encoding a probability generating function of the form
    \code{\link{pgf.kaiser14pb}}. Only used in \code{fit.function.muG0}
    and \code{fit.function.pbs}.
  }
  \item{cfix}{
    Non-negative scalar. This passes a fixed value for c to
    \code{fit.function.cfix}. For the default \code{cfix = 0},
    \code{fit.function.cfix} is equivalent to \code{fit.function.c0}.
  }
  \item{output.sd}{
    Logical indicating if standard deviations of parameter estimates
    should be returned.
  }
}
\details{
  These are convenience functions, wrapping around \code{\link{optim}}.

  \code{fit.function.c0} fits assuming an initially empty lymph node
  and \code{c=0}.
  
  \code{fit.function.cfix} fits assuming an initially empty lymph node
  and  \code{c=cfix}.

  \code{fit.function.muG0} fits assuming an initial distribution of
  bacterial populations size in the lymph node specified by \code{pgf}
  and \code{muG=0}.
  
  \code{fit.function.pbs} fits assuming an initial distribution of
  bacterial populations size in the lymph node specified by \code{pgf}
  and \code{c=0}.
}
\value{
  A list with components:
  \item{pars}{Vector with the maximum likelihood estimates.}
  \item{sd}{Vector with the standard deviations of the maximum likelihood estimates.}
  \item{ll}{Scalar with the value of the log likelihood at its maximum.}
  \item{convergence}{\code{\link{optim}}'s \code{convergence} output.}
  \item{fit.message}{\code{\link{optim}}'s \code{message} output.}
}
\references{
  Kaiser P, Regoes RR, Dolowschiak T, Wotzka S, Lengefeld J, Slack E,
  Grant AJ, Ackermann M and Hardt WD (2014). Cecum lymph node dendritic
  cells harbor slow-growing bacteria phenotypically tolerant to
  antibiotic treatment. PLoS Biol.

  Kaiser P, Slack E, Grant AJ, Hardt WD, Regoes RR (2013). Lymph node
  colonization dynamics after oral salmonella typhimurium infection in
  mice. PLoS Path. 
}
\author{
Roland R Regoes <roland.regoes@env.ethz.ch>

The package is not maintained. It is provided as supplementary online
material to the paper Kaiser et al PLoS Biol (2014).
}
\seealso{
  \code{\link{kaiser14pb}},
  \code{\link{kaiser14pb.data}},
  \code{\link{pgf.kaiser14pb}},
  \code{\link{likelihoods.kaiser14pb}},
  \code{\link{kaiser14pb.MLEs}},
  \code{\link{bdi.sim}},
  \code{\link{sim.treat}}.
}
\examples{
# This fits the day 1 WITS data (takes a few seconds):
fit.function.c0()
}
