# Supplementary material for: Cecum Lymph Node Dendritic Cells Harbor Slow-Growing Bacteria Phenotypically Tolerant to Antibiotic Treatment
Source: PLoS Biol. 2014 Feb 18;12(2):e1001793. doi: 10.1371/journal.pbio.1001793 (PMC3928039; doi:10.1371/journal.pbio.1001793)
Supplement: Protocol S1 — R-package containing the WITS data analyzed, as well as the likelihood and simulation functions. Because the simulation function depends on the R-package GillespieSSA, install this package first by executing ‘install.packages(“GillespieSSA”)’ in R. After downloading the .gz file (protocol S1, named kaiser14bp.gz), it can then be installed in R by executing ‘install.package(“<path to downloaded .gz file>”, repos = NULL, type = “source”)’. After installation, load the package by executing “library(“kaiser14pb”)”. Get started by calling the main manual page: ‘?kaiser14pb’. (GZ) [file pbio.1001793.s017.gz › kaiser14pb/man/kaiser14pb-package.Rd]

\name{kaiser14pb-package}
\alias{kaiser14pb-package}
\alias{kaiser14pb}
\docType{package}
\title{
  Supplementary online material accompanying Kaiser et al, PLoS Biol (2014)
}
\description{
  This package contains the WITS data, likelihood and
  simulation functions used in Kaiser et al, PLoS Biol (2014).
}
\details{
\tabular{ll}{
Package: \tab kaiser14pb\cr
Type: \tab Package\cr
Version: \tab 1.0\cr
Date: \tab 2013-12-16\cr
License: \tab GPL (>= 2)\cr
}
  This material is provided mostly for the sake of transparency. The
  functions were developed for the specific research questions and
  datasets presented in Kaiser et al PLoS Biol (2014) and Kaiser et al,
  PLoS Path (2013). They may not work beyond this restricted field of
  application. 

  We tried to document the functions as well as we could. However,
  documentation is only rudimentary, and will remain so because the
  package will not be updated.
  
  Some of the experimental data presented and analyzed in Kaiser et al,
  PLoS Biol (2014) are included in this package (see
  \code{\link{kaiser14pb.data}}).

  For a summary of the probability generating functions and likelihoods see
  \code{\link{pgf.kaiser14pb}} and \code{\link{likelihoods.kaiser14pb}},
  respectively.

  The convenience routines described in
  \code{\link{fit.functions.kaiser14pb}} allow you to maximize the
  likelihoods. The parameter estimates we obtained by fitting the models
  are stored in the dataset \code{\link{kaiser14pb.MLEs}} contained in
  this package. 
  
  See \code{\link{bdi.sim}} and \code{\link{sim.treat}} for documentation
  of the simulation functions. These functions rely on \code{\link{ssa}}
  in the package GillespieSSA.
}
\author{
Roland R Regoes <roland.regoes@env.ethz.ch>

The package is not maintained. It is provided as supplementary online
material to the paper Kaiser et al PLoS Biol (2014).
}
\references{
  Kaiser P, Regoes RR, Dolowschiak T, Wotzka S, Lengefeld J, Slack E,
  Grant AJ, Ackermann M and Hardt WD (2014). Cecum lymph node dendritic
  cells harbor slow-growing bacteria phenotypically tolerant to
  antibiotic treatment. PLoS Biol.

  Kaiser P, Slack E, Grant AJ, Hardt WD, Regoes RR (2013). Lymph node
  colonization dynamics after oral salmonella typhimurium infection in
  mice. PLoS Path. 
}
\keyword{kaiser14pb}
\seealso{
  \code{\link{kaiser14pb.data}},
  \code{\link{pgf.kaiser14pb}},
  \code{\link{likelihoods.kaiser14pb}},
  \code{\link{fit.functions.kaiser14pb}},
  \code{\link{kaiser14pb.MLEs}},
  \code{\link{bdi.sim}},
  \code{\link{sim.treat}}.
}
\examples{
# Compact display of the WITS data included in this package:
str(kaiser14pb.data)

# Estimate parameters r and muW for the from the untreated mice
# sacrificed one day after infection:
fit.function.c0()
}
