# Supplementary material for: Cecum Lymph Node Dendritic Cells Harbor Slow-Growing Bacteria Phenotypically Tolerant to Antibiotic Treatment
Source: PLoS Biol. 2014 Feb 18;12(2):e1001793. doi: 10.1371/journal.pbio.1001793 (PMC3928039; doi:10.1371/journal.pbio.1001793)
Supplement: Protocol S1 — R-package containing the WITS data analyzed, as well as the likelihood and simulation functions. Because the simulation function depends on the R-package GillespieSSA, install this package first by executing ‘install.packages(“GillespieSSA”)’ in R. After downloading the .gz file (protocol S1, named kaiser14bp.gz), it can then be installed in R by executing ‘install.package(“<path to downloaded .gz file>”, repos = NULL, type = “source”)’. After installation, load the package by executing “library(“kaiser14pb”)”. Get started by calling the main manual page: ‘?kaiser14pb’. (GZ) [file pbio.1001793.s017.gz › kaiser14pb/man/kaiser14pb.MLEs.Rd]

\name{kaiser14pb.MLEs}
\alias{kaiser14pb.MLEs}
\docType{data}
\title{
  Maximum likelihood parameter estimates 
}
\description{
  Maximum likelihood parameter estimates of the stochastic
  birth-death-immigration model published in Kaiser et al, PLoS Biol
  (2014).
}
\usage{data(kaiser14pb.MLEs)}
\format{
  A data frame with 5 observations on the following 6 variables.
  \describe{
    \item{\code{dataset}}{a factor containing the "experiment ID":
      \tabular{lll}{
	\code{SB300}\tab untreated\tab sacrificed day 1 \cr
	\code{SB300.cipro.d3}\tab ciprofloxacin treated (after day 1)\tab sacrificed day 3  \cr
	\code{SB300.cipro.d5}\tab ciprofloxacin treated (after day 1)\tab sacrificed day 5 \cr
	\code{SB300.cipro.d10}\tab ciprofloxacin treated (after day 1)\tab sacrificed day 10 \cr
	\code{SB300.pbs}\tab PBS treated (after day 1)\tab sacrificed day 3\cr
      }
    }
    \item{\code{ll}}{A scalar with the value of the log-likelihood at
      its maximum}
    \item{\code{r}}{maximum likelihood estimate of replication rate r}
    \item{\code{c}}{maximum likelihood estimate of clearance rate c}
    \item{\code{muW}}{maximum likelihood estimate of WITS immigration rate muW}
    \item{\code{mu.total}}{Immigration rate of total bacterial
      population corresponding to the WITS immigration rate muW. This is
      simply the muW times the entry under \code{WITS.dilution} in \code{\link{kaiser14pb.data}}}
  }
}
\details{
  This dataset is included because some of the probability generating
  functions (\code{\link{pgf.kaiser14pb}}) rely these estimates.
  In particular, \code{\link{pgf.treat.d3}}, \code{\link{pgf.treat.d5}},
  \code{\link{pgf.treat.d10}}, and \code{\link{pgf.pbs}}, which characterize
  the dynamics after the first day of infection, internally evaluate
  \code{\link{pgf.salmonella}} at the maximum likelihood estimates for
  the first day of infection.

  In addition, the simulation function \code{\link{sim.treat}} uses the
  maximum likelihood estimates as default parameters.
}
\source{
  Kaiser P, Regoes RR, Dolowschiak T, Wotzka S, Lengefeld J, Slack E,
  Grant AJ, Ackermann M and Hardt WD (2014). Cecum lymph node dendritic
  cells harbor slow-growing bacteria phenotypically tolerant to
  antibiotic treatment. PLoS Biol.
}
\seealso{
  \code{\link{kaiser14pb}},
  \code{\link{kaiser14pb.data}},
  \code{\link{pgf.kaiser14pb}},
  \code{\link{likelihoods.kaiser14pb}},
  \code{\link{fit.functions.kaiser14pb}},
  \code{\link{bdi.sim}},
  \code{\link{sim.treat}}.
}
\examples{
# Look at the estimates:
kaiser14pb.MLEs
}
