# Supplementary material for: Cecum Lymph Node Dendritic Cells Harbor Slow-Growing Bacteria Phenotypically Tolerant to Antibiotic Treatment
Source: PLoS Biol. 2014 Feb 18;12(2):e1001793. doi: 10.1371/journal.pbio.1001793 (PMC3928039; doi:10.1371/journal.pbio.1001793)
Supplement: Protocol S1 — R-package containing the WITS data analyzed, as well as the likelihood and simulation functions. Because the simulation function depends on the R-package GillespieSSA, install this package first by executing ‘install.packages(“GillespieSSA”)’ in R. After downloading the .gz file (protocol S1, named kaiser14bp.gz), it can then be installed in R by executing ‘install.package(“<path to downloaded .gz file>”, repos = NULL, type = “source”)’. After installation, load the package by executing “library(“kaiser14pb”)”. Get started by calling the main manual page: ‘?kaiser14pb’. (GZ) [file pbio.1001793.s017.gz › kaiser14pb/man/kaiser14pb.data.Rd]

\name{kaiser14pb.data}
\alias{kaiser14pb.data}
\docType{data}
\title{
  WITS data
}
\description{
  WITS data presented and analyzed in Kaiser et al, PLoS Biol (2014).
}
\usage{data(kaiser14pb.data)}
\format{
  A data frame with 231 observations on the following 8 variables.
  \describe{
    \item{\code{day}}{a numeric vector with the day after inoculation, at which the mouse
      was sacrificed and bacterial counts measured}
    \item{\code{mouse.type}}{a factor with levels \code{wt},
      \code{wt+Cipro}, and \code{wt+PBS}, indicating the genotype and treatment the mouse received.}
    \item{\code{mouse}}{a factor with many levels; this is a meaningless mouse ID}
    \item{\code{salmonella.strain}}{a factor with only one level
      \code{SB300}; this is the Salmonella Typhimuroim strain we used}
    \item{\code{total}}{a numeric vector; gives the total number of
      bacteria in the lymph node (measures as CFU)}
    \item{\code{WITS.dilution}}{a numeric vector with the fractions of
      each WITS in the inoculum}
    \item{\code{WITS}}{a factor with levels \code{1} \code{11} \code{13}
      \code{17} \code{19} \code{2} \code{21}; this is a "WITS ID" (which
      is unfortunately an integer); there are seven such IDs}
    \item{\code{number}}{a numeric vector containing the number of each
      WITS recovered from the lymph node at day \code{day}}
  }
}
\source{
  Kaiser P, Regoes RR, Dolowschiak T, Wotzka S, Lengefeld J, Slack E,
  Grant AJ, Ackermann M and Hardt WD (2014). Cecum lymph node dendritic
  cells harbor slow-growing bacteria phenotypically tolerant to
  antibiotic treatment. PLoS Biol.
}
\seealso{
  \code{\link{kaiser14pb}},
  \code{\link{pgf.kaiser14pb}},
  \code{\link{likelihoods.kaiser14pb}},
  \code{\link{fit.functions.kaiser14pb}},
  \code{\link{kaiser14pb.MLEs}},
  \code{\link{bdi.sim}},
  \code{\link{sim.treat}}.
}
\examples{
# Load the data (although this should not be necessary,
# as the data are loaded with the package):
data(kaiser14pb.data)

# Get a rough idea of the data:
str(kaiser14pb.data)
}
