# Supplementary material for: Cecum Lymph Node Dendritic Cells Harbor Slow-Growing Bacteria Phenotypically Tolerant to Antibiotic Treatment
Source: PLoS Biol. 2014 Feb 18;12(2):e1001793. doi: 10.1371/journal.pbio.1001793 (PMC3928039; doi:10.1371/journal.pbio.1001793)
Supplement: Protocol S1 — R-package containing the WITS data analyzed, as well as the likelihood and simulation functions. Because the simulation function depends on the R-package GillespieSSA, install this package first by executing ‘install.packages(“GillespieSSA”)’ in R. After downloading the .gz file (protocol S1, named kaiser14bp.gz), it can then be installed in R by executing ‘install.package(“<path to downloaded .gz file>”, repos = NULL, type = “source”)’. After installation, load the package by executing “library(“kaiser14pb”)”. Get started by calling the main manual page: ‘?kaiser14pb’. (GZ) [file pbio.1001793.s017.gz › kaiser14pb/man/likelihoods.kaiser14pb.Rd]

\name{likelihoods.kaiser14pb}
\alias{likelihoods.kaiser14pb}
\alias{ll.salmonella.mdl.roger}
\alias{pk.log}
\alias{ll.salmonella.mdl.fourier}
\title{
  Likelihood functions
}
\description{
  Likelihood functions used in Kaiser et al, PLoS Biol (2014).
}
\usage{
ll.salmonella.mdl.roger(parms, data)

pk.log(parms, dataline)

ll.salmonella.mdl.fourier(parms, data,
                          prob.gen.fct = pgf.treat.d3,
                          N = 2^14)
}
\arguments{
  \item{parms}{
    Named vector of length three containing model parameter at which to
    evaluate the likelihood. It has to have the structure
    \code{c(r=3,c=0,muG=1)} (with exactly these names!). The values for
    each parameter need to be non-negative.  
  }
  \item{data}{
    A dataframe with the structure of \code{\link{kaiser14pb.data}}. The
    dataframe requires two columns, named \code{day} and
    \code{number}. Entries under \code{day} have to be positive scalars,
    \code{number} entries have to be non-negative integers.
  }
  \item{dataline}{
    A data.frame with a single row. The structure has to be similar to
    \code{data}, and by extension to \code{\link{kaiser14pb.data}}.     
  }
  \item{prob.gen.fct}{
    A function with the probability generation function describing the
    stochastic process. Can be any function described in \code{\link{pgf.kaiser14pb}}.
  }
  \item{N}{
    Large integer, best a power of 2. This number is used internally by
    \code{ll.salmonella.mdl.fourier} and determines the accuracy of the
    likelihood value computed.
  }
}
\details{
  \code{ll.salmonella.mdl.roger} calculates the likelihood using an
  analytical expression for the state probabilities. This expression was
  obtained with the help of Roger Kouyos (which explains the name of the
  function).
  
  \code{ll.salmonella.mdl.fourier} uses the Fast Fourier Transform
  \code{\link{fft}} to numerically compute the state probabilities from
  the probability function. That is why it needs \code{prob.gen.fct} as
  an input.
}
\value{
  List with two elements:
  \item{ll}{Scalar containing the log-likelihood value}
  \item{gr}{A vector of length 3 gradient of the log-likelihood with
    respect to the three model parameters r, c, muG. This is only
    calculated by \code{ll.salmonella.mdl.roger}. \code{ll.salmonella.mdl.fourier} 
    returns \code{c(NA,NA,NA)}.}
}
\references{
  Kaiser P, Regoes RR, Dolowschiak T, Wotzka S, Lengefeld J, Slack E,
  Grant AJ, Ackermann M and Hardt WD (2014). Cecum lymph node dendritic
  cells harbor slow-growing bacteria phenotypically tolerant to
  antibiotic treatment. PLoS Biol.

  Kaiser P, Slack E, Grant AJ, Hardt WD, Regoes RR (2013). Lymph node
  colonization dynamics after oral salmonella typhimurium infection in
  mice. PLoS Path. 
}
\author{
  Roland Regoes <roland.regoes@env.ethz.ch>
  
  The package is not maintained. It is provided as supplementary online
  material to the paper Kaiser et al PLoS Biol (2014).
}
\seealso{
  \code{\link{kaiser14pb}},
  \code{\link{kaiser14pb.data}},
  \code{\link{pgf.kaiser14pb}},
  \code{\link{fit.functions.kaiser14pb}},
  \code{\link{kaiser14pb.MLEs}},
  \code{\link{bdi.sim}},
  \code{\link{sim.treat}}.
}
\examples{
# Let's evaluate these functions at the MLEs:
ll.salmonella.mdl.roger(parms=c(r=2.82, c=0, muG=2.13),
                        data=subset(kaiser14pb.data, mouse.type=="wt"))

ll.salmonella.mdl.fourier(parms=c(r=4.59, c=5.04, muG=0),
                          data=subset(kaiser14pb.data,
                                      mouse.type=="wt+Cipro" & day==3))

}
