# Supplementary material for: Cecum Lymph Node Dendritic Cells Harbor Slow-Growing Bacteria Phenotypically Tolerant to Antibiotic Treatment
Source: PLoS Biol. 2014 Feb 18;12(2):e1001793. doi: 10.1371/journal.pbio.1001793 (PMC3928039; doi:10.1371/journal.pbio.1001793)
Supplement: Protocol S1 — R-package containing the WITS data analyzed, as well as the likelihood and simulation functions. Because the simulation function depends on the R-package GillespieSSA, install this package first by executing ‘install.packages(“GillespieSSA”)’ in R. After downloading the .gz file (protocol S1, named kaiser14bp.gz), it can then be installed in R by executing ‘install.package(“<path to downloaded .gz file>”, repos = NULL, type = “source”)’. After installation, load the package by executing “library(“kaiser14pb”)”. Get started by calling the main manual page: ‘?kaiser14pb’. (GZ) [file pbio.1001793.s017.gz › kaiser14pb/man/pgf.kaiser14pb.Rd]

\name{pgf.kaiser14pb}
\alias{pgf.kaiser14pb}
\alias{pgf.salmonella}
\alias{pgf.treat.d3}
\alias{pgf.treat.d5}
\alias{pgf.treat.d10}
\alias{pgf.pbs}
\title{
  Probability generating functions
}
\description{
  Probability generating functions used in Kaiser et al, PLoS Biol (2014).
}
\usage{
pgf.salmonella(parms = c(r = 3, c = 0, muG = 1), t = 1, s)

pgf.treat.d3(parms = c(r = 3, c = 3.5, muG = 0),
             t = 3, s)

pgf.treat.d5(parms = c(r = 3, c = 3.5, muG = 0),
             t = 5, s)

pgf.treat.d10(parms = c(r = 3, c = 3.5, muG = 0),
              t = 10, s)

pgf.pbs(parms = c(r = 3, c = 0, muG = 1),
        t = 3, s)
}
\arguments{
  \item{parms}{
    Named vector containing the parameters at which the pgf should be
        evaluated. The elements should have names "r", "c", and "muG"
}
  \item{t}{
    Scalar, indicating the time in days.
}
  \item{s}{
    Scalar between 0 and 1. Dummy variable of the probability generating function. 
}
}
\details{
  Some of these functions are used to calculate the likelihoods (see
  \code{\link{likelihoods.kaiser14pb}}). 
  
  \code{pgf.salmonella} is the probability generating function for a
  process starting with an empty lymph node.

  \code{pgf.treat.d3} is the probability generating function for a
  process starting with some bacteria in the lymph node. The
  distribution of the number of bacteria is given by
  \code{pgf.salmonella} evaluated at the maximum likelihood estimates
  for the parameters r, and muG obtained during the first day. The
  function is only valid assuming muG=0 during treatment. 

  \code{pgf.treat.d5} and \code{pgf.treat.d10} give the probability
  generating functions at later days. They rely on the pgf from the
  previous periods, i.e. \code{pgf.treat.d3} and \code{pgf.treat.d5},
  respectively. These functions are also only valid assuming muG=0 during
  treatment.

  \code{pgf.pbs} encodes the probability generating function for a
  process starting with some bacteria in the lymph node, and does not
  require muG=0. 
}
\value{
  Scalar value of the probability generating function (which is always
  between 0 and 1).
}
\references{
  Kaiser P, Regoes RR, Dolowschiak T, Wotzka S, Lengefeld J, Slack E,
  Grant AJ, Ackermann M and Hardt WD (2014). Cecum lymph node dendritic
  cells harbor slow-growing bacteria phenotypically tolerant to
  antibiotic treatment. PLoS Biol.

  Kaiser P, Slack E, Grant AJ, Hardt WD, Regoes RR (2013). Lymph node
  colonization dynamics after oral salmonella typhimurium infection in
  mice. PLoS Path. 
}
\author{
  Roland Regoes <roland.regoes@env.ethz.ch>
  
  The package is not maintained. It is provided as supplementary online
  material to the paper Kaiser et al PLoS Biol (2014).
}

\seealso{
  \code{\link{kaiser14pb}},
  \code{\link{kaiser14pb.data}},
  \code{\link{likelihoods.kaiser14pb}},
  \code{\link{fit.functions.kaiser14pb}},
  \code{\link{kaiser14pb.MLEs}},
  \code{\link{bdi.sim}},
  \code{\link{sim.treat}}.
}
\examples{
# Execute the functions at default parameters:
pgf.salmonella(t = 1, s = 0) 
pgf.treat.d3(t = 3, s = 0) 
pgf.treat.d5(t = 5, s = 0) 
pgf.treat.d10(t = 10, s = 0) 
pgf.pbs(t = 3, s = 0)

# They all should give 1 for s=1:
pgf.salmonella(t = 1, s = 1) 
pgf.treat.d10(t = 10, s = 1) 
pgf.pbs(t = 3, s = 1)
}
