# Supplementary material for: Cecum Lymph Node Dendritic Cells Harbor Slow-Growing Bacteria Phenotypically Tolerant to Antibiotic Treatment
Source: PLoS Biol. 2014 Feb 18;12(2):e1001793. doi: 10.1371/journal.pbio.1001793 (PMC3928039; doi:10.1371/journal.pbio.1001793)
Supplement: Protocol S1 — R-package containing the WITS data analyzed, as well as the likelihood and simulation functions. Because the simulation function depends on the R-package GillespieSSA, install this package first by executing ‘install.packages(“GillespieSSA”)’ in R. After downloading the .gz file (protocol S1, named kaiser14bp.gz), it can then be installed in R by executing ‘install.package(“<path to downloaded .gz file>”, repos = NULL, type = “source”)’. After installation, load the package by executing “library(“kaiser14pb”)”. Get started by calling the main manual page: ‘?kaiser14pb’. (GZ) [file pbio.1001793.s017.gz › kaiser14pb/man/sim.treat.Rd]

\name{sim.treat}
\alias{sim.treat}
\title{
  Simulating the colonization of the cecal lymph node by Salmonella
  under antibiotic treatment.
}
\description{
  Function simulating the colonization dynamics of Salmonella typhimurium
  in the cecal lymph node under treatment used in Kaiser et al, PLoS
  Biol (2014). It can be used to produce Figure 4B of the paper.
}
\usage{
sim.treat(parms.d1 = c(r = kaiser14pb.MLEs[kaiser14pb.MLEs$dataset == "SB300","r"],
                       c = 0,
                       mu= kaiser14pb.MLEs[kaiser14pb.MLEs$dataset == "SB300","mu.total"]),
          parms.d3 = c(r = kaiser14pb.MLEs[kaiser14pb.MLEs$dataset == "SB300.cipro.d3","r"],
                       c = kaiser14pb.MLEs[kaiser14pb.MLEs$dataset == "SB300.cipro.d3","c"],
                       mu= 0),
          parms.d5 = c(r = kaiser14pb.MLEs[kaiser14pb.MLEs$dataset == "SB300.cipro.d5","r"],
                       c = kaiser14pb.MLEs[kaiser14pb.MLEs$dataset == "SB300.cipro.d5","c"],
                       mu= 0),
          parms.d10= c(r = kaiser14pb.MLEs[kaiser14pb.MLEs$dataset == "SB300.cipro.d10","r"],
                       c = kaiser14pb.MLEs[kaiser14pb.MLEs$dataset == "SB300.cipro.d10","c"],
                       mu= 0),
          output.data = TRUE)
}
\arguments{
  \item{parms.d1}{
    Named vector of the form \code{c(r=3, c=0, mu=300)} containing the
    parameters characterizing the colonization of the cecal lymph node
    during the first day after inoculation.
    Defaults to the maximum likelihood estimates stored in \code{\link{kaiser14pb.data}}.
  }
  \item{parms.d3}{
    Named vector of the form \code{c(r=3, c=0, mu=300)} containing the
    parameters characterizing the colonization of the cecal lymph node
    between day 1 and 3 of infection.
    Defaults to the maximum likelihood estimates stored in \code{\link{kaiser14pb.data}}.
  }
  \item{parms.d5}{
    Named vector of the form \code{c(r=3, c=0, mu=300)} containing the
    parameters characterizing the colonization of the cecal lymph node
    between day 3 and 5 of infection.
    Defaults to the maximum likelihood estimates stored in \code{\link{kaiser14pb.data}}.
  }
  \item{parms.d10}{
    Named vector of the form \code{c(r=3, c=0, mu=300)} containing the
    parameters characterizing the colonization of the cecal lymph node
    between day 5 and 10 of infection.
    Defaults to the maximum likelihood estimates stored in \code{\link{kaiser14pb.data}}.
  }
  \item{output.data}{
    Logical indicating if the the population size throughout the
    simulation time should be returned. If set to \code{FALSE} only the
    population sizes at day 1, 3, 5, and 10 are returned. 
  }
}
\details{
  This convenience function simply concatenates simulations run
  piecewise using \code{\link{bdi.sim}} with the maximum likelihood
  estimates for r, c, and mu. It simulates the first ten days of
  infection. With default parameters it simulates the colonization of the
  lymph node in mice that are treated 1 day after infection.
}
\value{
  If \code{output.data} is set to \code{TRUE} a dataframe is returned
  with two columns, one for time \code{t} and the second for population
  size \code{M}.
  
  If \code{output.data} is set to \code{FALSE} a named integer vector is
  returned that contains the population sizes at day 1, 3, 5, and 10.
}
\references{
  Kaiser P, Regoes RR, Dolowschiak T, Wotzka S, Lengefeld J, Slack E,
  Grant AJ, Ackermann M and Hardt WD (2014). Cecum lymph node dendritic
  cells harbor slow-growing bacteria phenotypically tolerant to
  antibiotic treatment. PLoS Biol.
}
\author{
Roland R Regoes <roland.regoes@env.ethz.ch>

The package is not maintained. It is provided as supplementary online
material to the paper Kaiser et al PLoS Biol (2014).
}
\seealso{
  \code{\link{kaiser14pb}},
  \code{\link{kaiser14pb.data}},
  \code{\link{pgf.kaiser14pb}},
  \code{\link{likelihoods.kaiser14pb}},
  \code{\link{fit.functions.kaiser14pb}},
  \code{\link{kaiser14pb.MLEs}},
  \code{\link{bdi.sim}}.
}
\examples{
# To obtain a plot similar to Figure 4B in Kaiser et al,
# PLoS Biol (2014) execute (simulation takes approximately 5 sec):
st1 <- sim.treat()
plot(st1$t[-1], st1$M[-1],
     xlab="Days", ylab="Bacteria in cLN (CFU)",
     type="l", log="y")
}
