# Supplementary material for: Cecum Lymph Node Dendritic Cells Harbor Slow-Growing Bacteria Phenotypically Tolerant to Antibiotic Treatment
Source: PLoS Biol. 2014 Feb 18;12(2):e1001793. doi: 10.1371/journal.pbio.1001793 (PMC3928039; doi:10.1371/journal.pbio.1001793)
Supplement: Table S1 — Analysis of the MIC. Using a plating assay [57] we analyzed the concentration of ciproflocaxin required to detectably inhibit growth of the parental S. Tm strain SL1344, S. Tm strain ATCC14028 and five isolates of each strain re-isolated from the cLN of mice (after 2 d ciprofloxacin treatment). These data verify that phenotypic tolerance (not genetic resistance mutation) explains bacterial survival in the cLN. +, unaltered growth; −, diminished growth. (XLS) [file pbio.1001793.s018.xls]

## Sheet: Sheet1
Supplementary Table S1. Analysis of the minimal inhibitory concentration (MIC).
ciprofloxacin (μg/ml)	0.125	0.0625	0.0313	0.0156	0.0078	0.0039	MIC (μg/ml)
SB300	-	-	-	+	+	+	< 0.03
ATCC14028	-	-	-	+	+	+	< 0.03
SB300 Isolate 1	-	-	-	+	+	+	< 0.03
SB300 Isolate 2	-	-	-	+	+	+	< 0.03
SB300 Isolate 3	-	-	-	+	+	+	< 0.03
SB300 Isolate 4	-	-	-	+	+	+	< 0.03
SB300 Isolate 5	-	-	-	+	+	+	< 0.03
ATCC14028 Isolate 1	-	-	-	+	+	+	< 0.03
ATCC14028 Isolate 2	-	-	-	+	+	+	< 0.03
ATCC14028 Isolate 3	-	-	-	+	+	+	< 0.03
ATCC14028 Isolate 4	-	-	-	+	+	+	< 0.03
ATCC14028 Isolate 5	-	-	-	+	+	+	< 0.03
