# Supplementary material for: Cecum Lymph Node Dendritic Cells Harbor Slow-Growing Bacteria Phenotypically Tolerant to Antibiotic Treatment
Source: PLoS Biol. 2014 Feb 18;12(2):e1001793. doi: 10.1371/journal.pbio.1001793 (PMC3928039; doi:10.1371/journal.pbio.1001793)
Supplement: Table S2 — Raw data used for modeling in vivo growth and killing rates under ciprofloxacin treatment. The table shows the raw data gained from mouse experiments, which were used to fit the mathematical model. Each row shows the absolute number of S. Tm carrying a specific WITS-tag from one mouse cLN, total cLN cfu (tagged and untagged S. Tm), and number of days of infection. Ciprofloxacin treatment (2×62 mg/kg/d by gavage) was started day 1 p.i. for all mice. This dataset is also contained in the R-package provided as Protocol S1. (XLS) [file pbio.1001793.s019.xls]

## Sheet: Sheet1
Supplementary Table S2. Raw data used for modeling in vivo growth and killing rates under ciprofloxacin treatment.
Mouse	WITS 1	WITS 2	WITS 11	WITS 13	WITS 17	WITS 19	WITS 21	# of WITS	cfu/cLN	days p.i.
G292	0	0	3	1	0	6	0	3	790	3d
G293	0	3	0	0	7	0	0	2	1000	3d
G294	0	0	4	10	4	4	4	5	1090	3d
G296	0	0	0	13	0	0	0	1	610	3d
G297	0	0	0	10	0	0	0	1	470	5d
G298	0	0	0	0	5	1	3	3	330	5d
G299	0	0	0	0	0	0	10	1	160	5d
G300	0	0	0	0	0	10	0	1	160	5d
G302	0	0	43	0	0	0	0	1	820	10d
G303	0	0	1	0	9	0	0	2	510	10d
G304	0	0	10	0	0	0	0	1	230	10d
G305	0	0	3	0	3	0	5	3	520	10d
